# Supplementary material for: Does Distance Matter? Metabolic and Muscular Challenges of a Non-Stop Ultramarathon with Sub-Analysis Depending on Running Distance
Source: Nutrients. 2025 Dec 4;17(23):3801. doi: 10.3390/nu17233801 (PMC12693733; doi:10.3390/nu17233801)
Supplement: Supplementary file 1 [file nutrients-17-03801-s001.zip]

Archive with 1 entries (1 files):
- nutrients-3985384-supplementary.pdf
